# Supplementary material for: Analysis of Active Components and Transcriptome of Freesia refracta Callus Extract and Its Effects against Oxidative Stress and Wrinkles in Skin
Source: Int J Mol Sci. 2024 Jul 26;25(15):8150. doi: 10.3390/ijms25158150 (PMC11311438; doi:10.3390/ijms25158150)
Supplement: Supplementary file 1 [file ijms-25-08150-s001.zip]

Archive with 1 entries (1 files):
- ijms-3076972-supplementary.pdf
